# Supplementary material for: Genome-Wide Copy Number Variation Analysis in Extended Families and Unrelated Individuals Characterized for Musical Aptitude and Creativity in Music
Source: PLoS One. 2013 Feb 27;8(2):e56356. doi: 10.1371/journal.pone.0056356 (PMC3584088; doi:10.1371/journal.pone.0056356)
Supplement: Table S1 — All CNVRs ranked for COMB scores in the five study families. (XLS) [file pone.0056356.s001.xls]

## Sheet: Sheet1
			CNVR occurrences in High COMB scored subjects within families						CNVR occurrences in Low COMB scored subjects within families
CNVR	cnv_Id		fam6_high	fam13_high	fam14_high	fam15_high	fam17_high		fam6_low	fam13_low	fam14_low	fam15_low	fam17_low		Cytoband	Gene_Names
chr8:115641238-115642408	cnv10		1	2	0	0	0		0	2	0	0	1		8q23.3	NOT_FOUND
chr2:4211781-4224068	cnv44		0	1	2	1	2		2	0	0	1	0		2p25.3	NOT_FOUND
chr5:70305696-70307464	cnv54		0	1	0	0	0		0	1	1	1	0		5q13.2	NAIP
chr1:86402185-86412177	cnv62		0	1	0	0	0		0	0	0	1	0		1p22.3	COL24A1
chr3:6651929-6659688	cnv70		2	1	0	0	1		0	0	1	0	0		3p26.1	NOT_FOUND
chr8:72215550-72217690	cnv71		0	1	0	0	0		0	0	2	0	0		8q13.3	EYA1
chr5:151514956-151518810	cnv72		0	3	0	0	0		0	1	1	0	0		5q33.1	NOT_FOUND
chr8:108839030-108841582	cnv99		0	2	0	0	0		0	1	0	0	0		8q23.1	NOT_FOUND
chr5:117390364-117393156	cnv117		1	1	0	2	1		2	1	0	1	2		5q23.1	NOT_FOUND
chr13:34140341-34143545	cnv145		0	2	1	1	0		1	1	0	0	0		13q13.2	NOT_FOUND
chr6:75346425-75349672	cnv148		0	1	0	0	0		0	2	0	0	0		6q13	NOT_FOUND
chr4:10396709-10400156	cnv85		2	1	1	1	3		0	0	0	3	2		4p16.1	NOT_FOUND
chr4:138093809-138097449	cnv172		0	1	0	0	0		0	0	1	1	0		4q28.3	NOT_FOUND
chr3:9363272-9367619	cnv210		0	2	0	0	0		0	0	0	0	0		3p25.3	NOT_FOUND
chr3:191065392-191072060	cnv109		0	1	0	0	5		0	0	1	1	2		3q28	CCDC50
chr8:5599399-5605087	cnv278		1	2	1	0	0		0	0	1	0	1		8p23.2	NOT_FOUND
chr11:55365761-55909847	cnv32		3	2	4	4	4		3	1	6	2	4		11q12.1-q11	OR10AG1,OR4C11,OR4C6,OR4P4,OR4S2,OR5AS1,OR5D13,OR5D14,OR5D16,OR5D18,OR5F1,OR5I1,OR5L1,OR5L2,OR5W2,OR7E5P,OR8H2,OR8H3,OR8I2,OR8J3,SPRYD5
chr12:59935026-59942122	cnv204		3	1	1	1	1		1	2	0	0	1		12q14.1	NOT_FOUND
chr9:135947165-135957452	cnv257		0	1	0	0	0		1	1	0	0	0		9q34.2	CEL
chr4:138171595-138190394	cnv314		0	1	0	0	0		0	2	0	0	0		4q28.3	NOT_FOUND
chr6:81284507-81291150	cnv321		0	1	0	1	4		1	1	0	0	0		6q14.1	NOT_FOUND
chr6:21827104-21834059	cnv335		0	2	0	0	0		0	0	0	0	0		6p22.3	FLJ22536
chr8:47528414-47535597	cnv341		0	1	0	0	0		0	0	0	0	0		8q11.1	NOT_FOUND
chr11:18949220-18956690	cnv352		0	1	0	1	1		0	1	0	1	1		11p15.1	MRGPRX1
chr4:108065738-108083471	cnv280		1	2	0	0	0		0	2	0	0	0		4q25	NOT_FOUND
chr19:54729050-54743217	cnv151		0	1	1	2	1		0	0	1	4	0		19q13.42	LILRA6
chr13:95937149-95983387	cnv326		1	2	0	0	0		0	1	0	0	0		13q32.1	ABCC4
chr2:41240080-41248468	cnv380		0	3	0	0	0		0	2	0	0	1		2p22.1	NOT_FOUND
chr5:788646-840717	cnv244		0	1	1	0	3		0	1	1	0	0		5p15.33	ZDHHC11
chr2:38955129-38977612	cnv276		1	2	1	2	1		1	0	0	1	1		2p22.1	GALM,SRSF7
chr15:86511690-86521133	cnv403		0	1	0	0	0		1	0	0	0	0		15q25.3	NOT_FOUND
chr5:101019270-101096015	cnv404		2	2	0	0	0		0	2	3	0	1		5q21.1	NOT_FOUND
chr21:44823479-44837555	cnv78		0	1	0	0	0		0	0	0	0	0		21q22.3	SIK1
chr1:213002088-213020221	cnv379		0	1	0	0	0		0	1	0	0	0		1q32.3	C1orf227
chr5:155477866-155488438	cnv67		0	3	4	1	1		2	2	2	1	0		5q33.2	NOT_FOUND
chr6:80558480-80569885	cnv361		0	1	0	0	0		1	1	0	0	0		6q14.1	NOT_FOUND
chr11:81503992-81517261	cnv359		0	1	0	1	0		1	0	0	0	0		11q14.1	NOT_FOUND
chr22:39428919-39443403	cnv463		0	1	0	0	0		0	1	0	0	0		22q13.1	APOBEC3D,APOBEC3F
chr3:76172232-76197852	cnv318		0	1	1	0	0		0	0	0	0	0		3p12.3	NOT_FOUND
chr6:110396540-110420374	cnv510		0	2	0	0	0		0	0	0	0	0		6q21	NOT_FOUND
chr3:89329632-89417171	cnv512		0	2	0	0	1		0	0	0	1	0		3p11.1	EPHA3
chr15:97808761-97830540	cnv395		0	1	0	1	0		0	1	0	0	0		15q26.2	NOT_FOUND
chr1:248802001-248907678	cnv620		0	1	0	0	0		0	0	0	0	2		1q44	LOC646627,OR14I1,OR2T27,OR2T35
chr11:58820988-58846985	cnv652		0	3	0	0	0		0	3	0	0	0		11q12.1	LOC283194
chr6:67017494-67047294	cnv504		0	1	4	2	1		0	1	2	3	1		6q12	NOT_FOUND
chr2:34699812-34726904	cnv546		0	1	4	1	1		2	0	4	1	2		2p22.3	NOT_FOUND
chr13:95999739-96032939	cnv690		1	2	0	0	0		0	1	0	0	0		13q32.1	NOT_FOUND
chr6:29855945-29896421	cnv225		0	1	0	1	1		1	0	0	1	0		6p22.1	HCG4B,HLA-H
chr1:196723047-196904450	cnv697		0	1	0	1	0		0	0	0	0	0		1q31.3	CFHR1,CFHR3,CFHR4
chr7:33133742-33185898	cnv743		0	2	0	0	0		0	0	0	0	0		7p14.3	BBS9,RP9
chr6:78972930-79029367	cnv407		3	3	2	5	5		3	2	7	2	7		6q14.1	NOT_FOUND
chr17:46738883-46780829	cnv761		0	1	0	0	0		0	0	0	0	0		17q21.32	NOT_FOUND
chr8:92107070-92183658	cnv782		0	1	0	1	0		0	1	0	1	0		8q21.3	LRRC69
chr13:84101480-84175115	cnv205		0	2	0	1	0		0	4	2	1	2		13q31.1	NOT_FOUND
chr7:111044377-111215458	cnv872		0	1	0	0	0		0	0	0	0	0		7q31.1	IMMP2L
chr1:189238665-189343623	cnv902		0	1	0	1	0		0	0	0	0	0		1q31.1	NOT_FOUND
chr2:89931911-90240473	cnv651		0	1	1	0	1		0	0	0	1	0		2p11.2	NOT_FOUND
chr15:24446977-24728780	cnv827		0	1	0	0	0		0	1	0	0	1		15q11.2	NOT_FOUND
chr16:34416833-34747045	cnv33		0	1	0	0	0		0	0	0	0	0		16p11.1-p11.2	LOC100130700,LOC146481,LOC283914
chr17:34443811-34597521	cnv100		0	3	5	1	0		1	1	1	0	1		17q12	CCL3L1,CCL3L3,CCL4L1,CCL4L2,TBC1D3B,TBC1D3C
chr2:242873800-243048760	cnv865		0	1	0	0	0		0	1	0	0	0		2q37.3	LOC728323
chr1:102667388-102846147	cnv462		0	1	0	0	1		0	0	0	0	0		1p21.1	NOT_FOUND
chr6:95354276-95676106	cnv843		0	1	2	0	0		0	0	0	2	0		6q16.1	NOT_FOUND
chr3:75419736-75636449	cnv538		0	1	0	0	2		0	0	0	2	1		3p12.3	FAM86DP
chr22:22314463-22573637	cnv458		0	2	0	0	0		0	2	0	0	0		22q11.22	TOP3B
chr3:98946071-98947275	cnv12		0	0	0	0	1		0	1	0	0	1		3q12.1	NOT_FOUND
chr2:195979780-195982450	cnv14		0	0	0	0	1		0	3	0	1	1		2q32.3	NOT_FOUND
chr12:12439062-12440378	cnv20		0	0	0	0	0		0	1	0	0	0		12p13.2	NOT_FOUND
chr12:70680393-70681814	cnv29		0	0	0	0	0		0	1	0	0	0		12q15	CNOT2
chr4:35149660-35151237	cnv35		0	0	0	0	0		0	1	0	0	0		4p15.1	NOT_FOUND
chr11:134359194-134721471	cnv39		0	0	0	1	1		0	1	0	1	0		11q25	LOC283177
chr3:189364424-189375694	cnv84		0	0	0	2	4		0	1	1	0	0		3q28	TP63
chr10:59210800-59213174	cnv86		0	0	0	0	0		0	1	0	0	0		10q21.1	NOT_FOUND
chr13:59374021-59376406	cnv87		0	0	0	1	0		0	1	0	0	0		13q21.1	NOT_FOUND
chr10:58517273-58519671	cnv88		0	0	0	0	0		0	1	0	1	0		10q21.1	NOT_FOUND
chr12:33293907-33305855	cnv158		2	0	2	0	1		0	1	0	0	0		12p11.21-p11.1	NOT_FOUND
chr13:21728134-21732094	cnv191		0	0	0	1	0		0	1	0	1	0		13q12.11	SKA3
chr18:63199565-63205702	cnv193		2	0	0	0	0		1	1	0	0	0		18q22.1	NOT_FOUND
chr7:111955948-111960100	cnv202		0	0	0	0	0		0	1	0	0	0		7q31.1	ZNF277
chr9:107370498-107375659	cnv259		0	0	0	1	0		0	1	0	0	0		9q31.1	NOT_FOUND
chr12:30237954-30243631	cnv195		1	0	0	0	1		0	1	0	0	0		12p11.22	NOT_FOUND
chr13:23546238-23553518	cnv198		0	0	0	0	0		0	1	0	0	2		13q12.12	NOT_FOUND
chr8:9055708-9062490	cnv330		0	0	0	0	0		0	1	0	0	0		8p23.1	NOT_FOUND
chr2:208355809-208363062	cnv41		0	0	1	0	0		0	1	0	1	1		2q33.3	NOT_FOUND
chr8:85257540-85272419	cnv242		3	0	2	0	0		0	1	0	1	1		8q21.2	RALYL
chr7:52733291-52743803	cnv2		1	0	0	1	2		0	1	2	0	0		7p12.1	NOT_FOUND
chr17:54160465-54172277	cnv48		0	0	0	0	0		1	1	0	0	0		17q22	NOT_FOUND
chr4:161028817-161071059	cnv476		0	0	0	0	0		0	1	0	0	0		4q32.1	NOT_FOUND
chr3:175893082-175907342	cnv502		0	0	0	0	0		0	1	0	0	0		3q26.32	NOT_FOUND
chr1:752566-768448	cnv530		0	0	0	0	0		0	1	0	0	0		1p36.33	LOC643837,NCRNA00115
chr3:65191847-65214685	cnv483		2	0	1	2	1		1	2	0	0	3		3p14.1	NOT_FOUND
chr19:56694505-56717353	cnv617		0	0	0	0	0		0	1	0	0	0		19q13.43	GALP,ZSCAN5B
chr12:31266287-31409778	cnv284		0	0	0	0	2		1	3	0	0	0		12p11.21	NOT_FOUND
chr15:20612840-21203523	cnv706		1	0	0	0	1		0	1	1	0	2		15q11.1-q11.2	GOLGA6L6,GOLGA8C,HERC2P3,LOC348120,NBEAP1,NF1P1,POTEB
chr6:56920804-56954518	cnv713		0	0	0	0	0		0	1	0	0	0		6p12.1	NOT_FOUND
chr8:128496506-128531028	cnv715		0	0	0	0	0		0	1	0	0	1		8q24.21	NOT_FOUND
chr2:215510824-215546304	cnv722		0	0	0	0	1		0	1	0	0	1		2q35	NOT_FOUND
chr1:25598276-25655538	cnv765		1	0	1	0	0		0	3	0	0	1		1p36.11	RHD
chr1:49928063-49990335	cnv604		2	0	0	0	0		0	1	0	0	0		1p33	AGBL4
chr4:71566-127452	cnv493		0	0	0	0	0		0	1	0	1	1		4p16.3	ZNF595,ZNF718
chr16:70170186-70231681	cnv608		0	0	0	0	0		0	1	0	0	0		16q22.1	CLEC18C,PDPR
chr3:161883401-161944949	cnv829		0	0	0	0	0		0	1	0	0	0		3q26.1	NOT_FOUND
chr3:26046361-26160044	cnv908		0	0	0	0	0		0	1	0	0	0		3p24.2	NOT_FOUND
chr1:149039031-149388389	cnv292		3	0	5	0	4		0	1	1	1	3		1q21.2	FCGR1C,LOC388692
chr15:22299434-22576118	cnv876		0	0	0	0	0		0	2	0	3	0		15q11.2	LOC727924,OR4M2,OR4N3P,OR4N4,REREP3
chr17:44165803-44368212	cnv298		0	0	1	0	1		1	1	4	1	1		17q21.31	KIAA1267,LOC644246
chr5:106229524-106230898	cnv25		0	0	1	0	0		0	0	1	0	0		5q21.3	NOT_FOUND
chr5:8258881-8260630	cnv45		0	0	1	0	0		0	0	0	0	0		5p15.31	NOT_FOUND
chr8:51031221-51040022	cnv82		0	0	1	1	0		2	0	0	1	0		8q11.21	SNTG1
chr9:10144584-10147116	cnv98		0	0	2	0	0		0	0	0	0	0		9p23	PTPRD
chr3:148964692-148967335	cnv105		0	0	1	0	1		1	0	1	0	1		3q25.1	NOT_FOUND
chr2:40420129-40424444	cnv152		0	0	1	0	0		0	0	0	0	0		2p22.1	LOC100128590,SLC8A1
chr11:37458347-37461807	cnv162		0	0	1	1	0		0	0	0	0	0		11p12	NOT_FOUND
chr12:126994335-126998184	cnv150		2	0	2	0	0		0	0	0	0	0		12q24.32	NOT_FOUND
chr4:42869436-42874286	cnv211		0	0	1	0	0		0	0	0	0	0		4p13	NOT_FOUND
chr7:141761438-141793419	cnv231		0	0	1	0	1		0	0	0	0	0		7q34	MGAM
chr20:17081682-17086391	cnv235		0	0	2	0	0		0	0	0	0	0		20p12.1	NOT_FOUND
chr2:184797826-184802609	cnv113		0	0	2	0	0		0	0	1	2	0		2q32.1	NOT_FOUND
chr16:19950501-19955468	cnv130		0	0	2	0	2		0	0	1	0	0		16p12.3	NOT_FOUND
chr3:1782524-1787581	cnv23		1	0	1	0	0		0	0	0	1	0		3p26.3	NOT_FOUND
chr12:2245636-2252924	cnv275		2	0	1	0	0		1	0	0	0	1		12p13.33	CACNA1C
chr5:140225908-140237548	cnv79		2	0	1	0	1		1	0	4	3	0		5q31.3	PCDHA1,PCDHA10,PCDHA2,PCDHA3,PCDHA4,PCDHA5,PCDHA6,PCDHA7,PCDHA8,PCDHA9
chr18:66747568-66755508	cnv266		1	0	2	0	1		0	0	0	2	1		18q22.1	NOT_FOUND
chr1:203910220-203918270	cnv372		0	0	2	0	0		0	0	1	0	0		1q32.1	NOT_FOUND
chr2:76941049-76949101	cnv119		0	0	1	0	3		1	0	5	1	2		2p12	NOT_FOUND
chr20:59569516-59589272	cnv397		0	0	2	0	0		0	0	0	0	0		20q13.33	NOT_FOUND
chr7:109441794-109451230	cnv378		0	0	1	0	0		2	0	0	1	1		7q31.1	NOT_FOUND
chr10:82879719-82895519	cnv425		1	0	2	0	0		0	0	4	0	0		10q23.1	NOT_FOUND
chr14:24453366-24484060	cnv34		0	0	5	0	1		2	0	0	1	0		14q11.2	DHRS4L2
chr4:58053743-58100571	cnv449		0	0	1	0	0		0	0	0	0	0		4q12	LOC255130
chr3:162130691-162142475	cnv364		0	0	1	0	0		2	0	0	0	0		3q26.1	NOT_FOUND
chr5:180176497-180190328	cnv491		0	0	1	0	0		0	0	0	0	0		5q35.3	NOT_FOUND
chr16:68803222-68817439	cnv501		0	0	1	0	0		0	0	0	0	0		16q22.1	CDH1
chr6:49420560-49446509	cnv516		0	0	1	0	0		0	0	0	0	0		6p12.3	CENPQ,MUT
chr8:34838513-34854498	cnv535		0	0	1	0	0		0	0	0	0	0		8p12	NOT_FOUND
chr6:32493790-32560859	cnv346		2	0	1	0	0		3	0	1	0	1		6p21.32	HLA-DRB1,HLA-DRB5,HLA-DRB6
chr6:55828727-55846527	cnv506		0	0	2	0	1		1	0	0	0	2		6p12.1	NOT_FOUND
chr10:20792026-20814415	cnv557		0	0	1	0	0		0	0	0	0	0		10p12.31	NOT_FOUND
chr10:56448886-56467563	cnv569		0	0	1	0	0		0	0	0	0	0		10q21.1	PCDH15
chr3:128391789-128417293	cnv362		0	0	1	0	2		0	0	3	0	0		3q21.3	NOT_FOUND
chr13:69247022-69267981	cnv596		1	0	1	3	0		0	0	1	2	0		13q21.33	NOT_FOUND
chr14:19255726-20420338	cnv424		2	0	6	1	4		0	0	4	0	0		14q11.2	OR11H12,OR11H2,OR4K1,OR4K2,OR4K5,OR4M1,OR4N2,OR4Q3,POTEG,POTEM
chr14:74005928-74028117	cnv607		0	0	2	0	0		0	0	0	0	0		14q24.3	ACOT1,HEATR4
chr8:1526557-1551838	cnv634		0	0	4	0	0		0	0	1	0	0		8p23.3	DLGAP2
chr14:42413647-42438099	cnv640		0	0	1	0	0		0	0	0	0	0		14q21.1	NOT_FOUND
chr3:8826396-8857963	cnv633		0	0	1	0	0		0	0	4	0	0		3p25.3	NOT_FOUND
chr22:43170492-43203137	cnv689		0	0	1	0	0		0	0	0	0	0		22q13.2	ARFGAP3
chr6:124434003-124474595	cnv642		0	0	1	0	0		0	0	0	0	1		6q22.31	NKAIN2
chr15:87831146-87870024	cnv740		0	0	1	0	0		0	0	0	0	0		15q25.3	NOT_FOUND
chr14:46024675-46065326	cnv752		0	0	1	0	0		0	0	0	0	0		14q21.2	NOT_FOUND
chr5:8703085-8744557	cnv749		0	0	3	1	0		2	0	3	0	0		5p15.31	NOT_FOUND
chr3:82010-126209	cnv700		0	0	1	1	0		0	0	0	0	0		3p26.3	NOT_FOUND
chr1:104103057-104211046	cnv69		2	0	5	5	2		3	0	4	0	3		1p21.1	AMY1A,AMY1B,AMY1C,AMY2A,AMY2B,LOC648740
chr7:97351623-97432533	cnv56		1	0	2	0	1		0	0	0	0	1		7q21.3	TAC1
chr11:55365761-56003589	cnv830		2	0	2	0	0		0	0	0	0	0		11q12.1-q11	OR10AG1,OR4C11,OR4C6,OR4P4,OR4S2,OR5AS1,OR5D13,OR5D14,OR5D16,OR5D18,OR5F1,OR5I1,OR5J2,OR5L1,OR5L2,OR5T2,OR5W2,OR7E5P,OR8H2,OR8H3,OR8I2,OR8J3,OR8K5,SPRYD5
chr15:34718594-34807851	cnv650		1	0	2	1	1		1	0	0	5	1		15q14	GOLGA8A
chr2:34840837-34935781	cnv889		0	0	3	0	0		0	0	1	0	0		2p22.3	NOT_FOUND
chr2:110852875-110980346	cnv900		0	0	1	0	0		0	0	0	0	0		2q13	MALL,NCRNA00116,NPHP1
chr10:47412588-47703869	cnv414		1	0	1	0	1		1	0	0	0	1		10q11.22	ANTXRL,FAM35B2
chr16:21608472-21839340	cnv959		0	0	1	0	0		0	0	0	0	0		16p12.2	IGSF6,METTL9,OTOA,RRN3P1
chr9:73907625-73909871	cnv76		0	0	0	3	0		0	0	3	0	1		9q21.12	NOT_FOUND
chr5:104274431-104300802	cnv102		0	0	0	0	0		0	0	2	0	0		5q21.2	NOT_FOUND
chr6:19045560-19048773	cnv146		0	0	0	0	0		0	0	2	0	1		6p22.3	NOT_FOUND
chr15:32018731-32833659	cnv218		0	0	0	0	1		0	0	2	0	1		15q13.3	CHRNA7,FAM7A1,FAM7A2,FAM7A3,LOC100288615
chr9:6701130-6705824	cnv233		0	0	0	0	0		0	0	1	0	0		9p24.1	NOT_FOUND
chr7:61747794-62699114	cnv252		2	0	0	1	0		1	0	2	1	0		7q11.21	NOT_FOUND
chr21:23213331-23218791	cnv270		0	0	0	0	0		0	0	1	0	0		21q21.1	NOT_FOUND
chr17:65832576-65838743	cnv296		0	0	0	0	0		0	0	2	0	0		17q24.2	BPTF
chr18:10913663-10919989	cnv50		0	0	0	0	0		0	0	1	0	0		18p11.21	FAM38B
chr4:122283523-122291131	cnv254		0	0	0	0	0		0	0	1	0	1		4q27	QRFPR
chr5:167082005-167088437	cnv307		0	0	0	0	0		0	0	1	0	0		5q34	ODZ2
chr6:77439969-77448731	cnv389		1	0	0	0	0		1	0	2	0	0		6q14.1	NOT_FOUND
chr20:59113601-59122693	cnv398		0	0	0	0	0		0	0	1	0	0		20q13.33	NOT_FOUND
chr7:143425361-143437434	cnv456		1	0	0	0	0		0	0	3	0	0		7q35	FAM115C
chr4:160815681-160828500	cnv472		0	0	0	0	0		0	0	1	0	0		4q32.1	NOT_FOUND
chr9:72100118-72115711	cnv333		0	0	0	2	0		0	0	3	0	0		9q21.11	APBA1
chr20:29804293-29820178	cnv531		0	0	0	0	0		0	0	1	0	0		20q11.21	NOT_FOUND
chr14:46361344-46394200	cnv542		0	0	0	0	0		0	0	2	0	0		14q21.2	NOT_FOUND
chr9:28542803-28568013	cnv533		0	0	0	0	0		0	0	1	4	0		9p21.1	LINGO2
chr10:57295962-57353468	cnv549		0	0	0	0	0		0	0	1	0	0		10q21.1	NOT_FOUND
chr16:2699304-2743418	cnv300		0	0	0	0	0		0	0	1	0	0		16p13.3	KCTD5,LOC100507321
chr3:151514590-151546041	cnv693		0	0	0	0	0		0	0	1	0	0		3q25.1	AADAC,MIR548H2
chr4:189081654-189115231	cnv710		0	0	0	0	0		0	0	1	0	0		4q35.2	NOT_FOUND
chr19:474588-512568	cnv733		0	0	0	0	0		0	0	1	0	0		19p13.3	C19orf20,MADCAM1,ODF3L2
chr11:99525126-99566782	cnv757		0	0	0	0	0		0	0	1	0	0		11q22.1	CNTN5
chr5:32101400-32159517	cnv175		0	0	0	0	0		0	0	3	0	0		5p13.3	GOLPH3,PDZD2
chr2:49653672-49744060	cnv844		0	0	0	1	0		0	0	2	0	0		2p16.3	NOT_FOUND
chr19:28351234-28451827	cnv886		0	0	0	0	0		0	0	2	0	1		19q11	NOT_FOUND
chr11:86304402-86306401	cnv46		1	0	0	3	0		0	0	0	1	1		11q14.2	ME3
chr16:163667-507904	cnv64		0	0	0	1	0		0	0	0	0	0		16p13.3	ARHGDIG,AXIN1,DECR2,HBA1,HBA2,HBM,HBQ1,HBZ,ITFG3,LOC100134368,LUC7L,MRPL28,NME4,NPRL3,PDIA2,RAB11FIP3,RGS11,TMEM8A
chr2:129641434-129645321	cnv184		0	0	0	1	0		0	0	0	0	0		2q14.3	NOT_FOUND
chr1:111929295-111934304	cnv214		0	0	0	2	0		0	0	0	0	0		1p13.2	PGCP1
chr21:23655900-23661835	cnv159		0	0	0	1	0		0	0	0	1	0		21q21.1	NOT_FOUND
chr3:37979882-37986249	cnv128		1	0	0	1	1		2	0	0	1	0		3p22.2	CTDSPL
chr7:44935-68920	cnv400		1	0	0	1	0		0	0	0	0	0		7p22.3	NOT_FOUND
chr17:77365534-77394037	cnv73		0	0	0	3	0		0	0	0	1	1		17q25.3	RBFOX3
chr4:42697553-42708694	cnv415		1	0	0	1	0		0	0	0	1	0		4p13	NOT_FOUND
chr3:162213876-162227870	cnv496		0	0	0	1	0		0	0	0	1	1		3q26.1	NOT_FOUND
chr7:139969051-139983172	cnv498		0	0	0	1	0		0	0	0	0	0		7q34	NOT_FOUND
chr6:70246201-70262569	cnv537		0	0	0	1	0		0	0	0	0	0		6q13	NOT_FOUND
chr5:2041665-2064969	cnv515		0	0	0	1	0		0	0	0	1	0		5p15.33	NOT_FOUND
chr6:5555588-5575967	cnv591		0	0	0	1	0		0	0	0	0	0		6p25.1	FARS2
chr21:20054442-20078424	cnv592		0	0	0	1	0		0	0	0	0	0		21q21.1	NOT_FOUND
chr14:86287347-86310164	cnv527		0	0	0	1	0		0	0	0	0	1		14q31.3	NOT_FOUND
chr3:60333449-61661311	cnv635		0	0	0	1	0		0	0	0	1	0		3p14.2	FHIT,PTPRG
chr1:154278799-154308641	cnv674		0	0	0	1	0		0	0	0	0	0		1q21.3	AQP10,ATP8B2
chr1:12850542-12961019	cnv230		1	0	0	1	1		0	0	0	0	0		1p36.21	HNRNPCL1,LOC649330,PRAMEF1,PRAMEF10,PRAMEF11,PRAMEF2,PRAMEF4
chr5:97047653-97099320	cnv741		1	0	0	1	0		0	0	0	0	0		5q15	NOT_FOUND
chr9:105763301-105822396	cnv803		0	0	0	1	0		0	0	0	2	0		9q31.1	CYLC2
chr6:137899792-137965418	cnv192		0	0	0	1	0		0	0	0	0	0		6q23.3	NOT_FOUND
chr8:15948235-16021468	cnv854		0	0	0	1	0		0	0	0	2	0		8p22	MSR1
chr2:241623894-241708675	cnv521		0	0	0	2	0		0	0	0	0	0		2q37.3	AQP12A,KIF1A
chr19:20621828-20715228	cnv879		0	0	0	1	2		0	0	0	0	1		19p12	NOT_FOUND
chr4:119567203-119665051	cnv894		0	0	0	1	0		0	0	0	1	0		4q26	METTL14,SEC24D
chr12:8000336-8123306	cnv820		0	0	0	2	0		0	0	0	1	0		12p13.31	SLC2A14,SLC2A3
chr11:3460621-3613163	cnv925		0	0	0	1	0		0	0	0	0	0		11p15.4	NOT_FOUND
chr17:44525764-44665999	cnv775		0	0	0	1	0		0	0	0	0	0		17q21.31	ARL17A,LRRC37A2
chr11:48397233-48942781	cnv645		0	0	0	1	0		0	0	0	0	0		11p11.2-p11.12	OR4A47
chr1:71620851-71769465	cnv936		0	0	0	1	0		0	0	0	0	0		1p31.1	NOT_FOUND
chr10:42356527-42509794	cnv670		0	0	0	1	0		0	0	0	0	0		10q11.21	NOT_FOUND
chr5:45983680-49522346	cnv861		0	0	0	2	0		0	0	0	0	0		5p12-p11	NOT_FOUND
chr12:38072773-38359611	cnv912		0	0	0	1	0		0	0	0	0	0		12q11-q12	NOT_FOUND
chr11:54695706-55362955	cnv612		0	0	0	1	0		0	0	0	0	0		11q11	LOC440041,OR4A15,OR4A16,OR4C15,OR4C16,TRIM48
chr6:161352698-161567333	cnv340		0	0	0	1	0		0	0	0	0	0		6q26	AGPAT4,MAP3K4
chr15:30556183-31089526	cnv869		0	0	0	1	0		0	0	0	0	0		15q13.2	ARHGAP11B,CHRFAM7A,FAM7A1,FAM7A2,LOC100288637
chr15:22750305-23272733	cnv552		0	0	0	1	0		0	0	0	0	0		15q11.2	CYFIP1,GOLGA8IP,LOC283683,NIPA1,NIPA2,TUBGCP5,WHAMMP3
chr8:143806896-143808951	cnv65		0	0	0	0	0		0	0	0	1	0		8q24.3	C8orf55,LOC100288181
chr2:213183696-213191389	cnv161		0	0	0	0	0		0	0	0	1	1		2q34	ERBB4
chr11:42968875-42973253	cnv213		0	0	0	0	0		0	0	0	1	0		11p12	NOT_FOUND
chr1:107656356-107661606	cnv261		0	0	0	0	0		0	0	0	1	0		1p13.3	NOT_FOUND
chr7:38291851-38330810	cnv308		0	0	0	0	1		0	0	0	1	0		7p14.1	TARP
chr11:88147078-88154619	cnv355		0	0	0	0	0		0	0	0	1	0		11q14.2	NOT_FOUND
chr8:144460569-144468438	cnv366		0	0	0	0	0		0	0	0	1	0		8q24.3	RHPN1
chr1:98200635-98209131	cnv384		0	0	0	0	0		0	0	0	1	0		1p21.3	DPYD
chr2:242658262-242668089	cnv413		0	0	0	0	0		0	0	0	1	0		2q37.3	ING5
chr8:145724275-145735382	cnv438		0	0	0	0	0		0	0	0	1	0		8q24.3	GPT,MFSD3,PPP1R16A
chr11:394005-408352	cnv505		0	0	0	0	0		0	0	0	1	0		11p15.5	PKP3,SIGIRR
chr2:87414212-88037312	cnv540		1	0	0	0	0		0	0	0	1	0		2p11.2	MIR4435-1,MIR4435-2,NCRNA00152
chr8:145578296-145639726	cnv563		0	0	0	0	0		0	0	0	1	0		8q24.3	ADCK5,C8ORFK29,CPSF1,FBXL6,GPR172A,MIR1234,MIR939,SLC39A4
chr12:11521626-11551608	cnv598		0	0	0	0	0		0	0	0	1	0		12p13.2	PRB2
chr19:41350895-41384578	cnv529		1	0	0	0	0		0	0	0	1	1		19q13.2	CYP2A6,CYP2A7
chr4:942006-965779	cnv629		0	0	0	0	0		0	0	0	1	0		4p16.3	DGKQ,TMEM175
chr1:1264539-1288823	cnv576		0	0	0	0	0		0	0	0	1	0		1p36.33	DVL1,MXRA8,TAS1R3
chr1:3406791-3431235	cnv639		0	0	0	0	0		0	0	0	1	0		1p36.32	MEGF6
chr17:19438321-19546100	cnv638		1	0	0	0	0		0	0	0	1	0		17p11.2	SLC47A1,SNORA59A,SNORA59B
chr20:60883273-60912117	cnv675		0	0	0	0	0		0	0	0	1	0		20q13.33	ADRM1,LAMA5,MIR4758
chr1:1646574-1680219	cnv711		0	0	0	0	0		0	0	0	1	0		1p36.33	CDK11A,CDK11B,SLC35E2
chr20:62164304-62201784	cnv729		0	0	0	0	0		0	0	0	1	0		20q13.33	C20orf195,PRIC285,PTK6,SRMS
chr2:212356992-212414621	cnv810		2	0	0	0	0		1	0	0	1	1		2q34	ERBB4
chr11:1150353-1214349	cnv837		0	0	0	0	0		0	0	0	1	0		11p15.5	NOT_FOUND
chr2:99839539-99913998	cnv758		0	0	0	0	0		0	0	0	1	0		2q11.2	LYG1,LYG2
chr6:163068845-163159187	cnv806		0	0	0	0	0		0	0	0	1	0		6q26	PACRG,PARK2
chr12:74367675-74550782	cnv948		0	0	0	0	0		0	0	0	1	0		12q21.1	LOC100507377
chr15:93800425-95941948	cnv216		0	0	0	0	0		0	0	0	3	1		15q26.1-q26.2	LOC400456,MCTP2
chr7:110183622-110192161	cnv24		1	0	0	0	1		0	0	0	0	0		7q31.1	NOT_FOUND
chr18:63729570-63730950	cnv27		0	0	0	0	1		0	0	0	0	1		18q22.1	NOT_FOUND
chr1:16367339-16378215	cnv42		0	0	0	0	1		1	0	0	0	0		1p36.13	CLCNKB
chr2:49535856-49537795	cnv60		0	0	0	0	1		0	0	0	0	0		2p16.3	NOT_FOUND
chr12:70874726-70877258	cnv58		0	0	0	0	1		0	0	0	0	0		12q15	NOT_FOUND
chr6:69687698-69690567	cnv121		0	0	0	0	1		0	0	0	0	1		6q12	BAI3
chr9:2148213-2151194	cnv132		0	0	0	0	1		0	0	0	0	0		9p24.3	SMARCA2
chr4:161881000-161884036	cnv137		0	0	0	0	1		0	0	0	0	0		4q32.2	NOT_FOUND
chr3:193136476-193140348	cnv43		0	0	0	0	1		0	0	0	0	0		3q29	ATP13A4
chr16:28615243-28620752	cnv89		0	0	0	0	2		0	0	0	0	1		16p11.2	SULT1A1
chr6:32636063-32640336	cnv63		0	0	0	0	1		0	0	0	0	0		6p21.32	NOT_FOUND
chr10:87954602-87959049	cnv217		0	0	0	0	1		0	0	0	0	0		10q23.2	GRID1
chr8:40184872-40189549	cnv66		0	0	0	0	1		0	0	0	0	0		8p11.21	NOT_FOUND
chr3:89670356-89675870	cnv272		0	0	0	0	1		0	0	0	0	2		3p11.1	NOT_FOUND
chr2:209033557-209050447	cnv353		0	0	0	0	2		0	0	0	0	0		2q34	C2orf80
chr2:216926214-216933792	cnv356		0	0	0	0	3		0	0	0	0	2		2q35	PECR
chr16:79263935-79273682	cnv317		0	0	0	0	1		0	0	0	0	0		16q23.2	NOT_FOUND
chr19:37028543-37039069	cnv427		0	0	0	0	1		0	0	0	0	1		19q13.12	ZNF529
chr11:2250149-2283459	cnv441		0	0	0	0	2		0	0	0	0	0		11p15.5	NOT_FOUND
chr2:56634019-56656894	cnv468		0	0	0	0	1		0	0	0	0	1		2p16.1	NOT_FOUND
chr19:43268493-43328006	cnv514		1	0	0	0	1		0	0	0	0	0		19q13.2	LOC100289650,PSG8
chr1:153674704-153696665	cnv519		0	0	0	0	1		0	0	0	0	0		1q21.3	NOT_FOUND
chr11:107653081-107670228	cnv396		3	0	0	0	1		0	0	0	0	2		11q22.3	SLC35F2
chr4:69414944-69434902	cnv583		0	0	0	0	1		0	0	0	0	0		4q13.2	UGT2B15,UGT2B17
chr13:89815375-89840239	cnv561		0	0	0	0	1		0	0	0	0	0		13q31.2	NOT_FOUND
chr20:44351421-44378173	cnv643		0	0	0	0	1		0	0	0	0	0		20q13.12	SPINT4
chr2:123900548-123930041	cnv662		0	0	0	0	1		0	0	0	0	0		2q14.3	NOT_FOUND
chr10:68078481-68114481	cnv678		1	0	0	0	2		0	0	0	0	2		10q21.3	CTNNA3
chr2:123780262-123809708	cnv490		0	0	0	0	1		0	0	0	0	0		2q14.3	NOT_FOUND
chr21:21306330-21336088	cnv683		0	0	0	0	1		0	0	0	0	0		21q21.1	NOT_FOUND
chr7:15318473-15359354	cnv753		0	0	0	0	3		0	0	0	0	1		7p21.2	AGMO
chr14:106047905-106199579	cnv658		0	0	0	0	2		0	0	0	0	4		14q32.33	NOT_FOUND
chr17:56738919-56801778	cnv795		0	0	0	0	2		0	0	0	0	0		17q22	RAD51C,TEX14
chr4:161952228-162003624	cnv597		0	0	0	0	1		0	0	0	0	0		4q32.2	NOT_FOUND
chr12:32004170-32056577	cnv287		0	0	0	0	1		1	0	0	0	0		12p11.21	NOT_FOUND
chr19:55284497-55378008	cnv229		0	0	0	0	1		1	0	0	0	0		19q13.42	KIR2DL1,KIR2DL4,KIR2DS4,KIR3DL1,KIR3DL2
chr7:117917719-118062484	cnv845		0	0	0	0	1		0	0	0	0	0		7q31.31	NOT_FOUND
chr1:102051020-102120197	cnv847		0	0	0	0	1		0	0	0	0	0		1p21.2	NOT_FOUND
chr8:137682484-137857327	cnv944		0	0	0	0	1		1	0	0	0	0		8q24.23	NOT_FOUND
chr1:121171208-121346616	cnv910		1	0	0	0	1		0	0	0	0	0		1p11.2	EMBP1
chr13:37498944-37500101	cnv7		0	0	0	0	0		0	0	0	0	1		13q13.3	NOT_FOUND
chr3:53033295-53060637	cnv51		0	0	0	0	0		0	0	0	0	3		3p21.1	SFMBT1
chr5:166196443-166199420	cnv131		0	0	0	0	0		0	0	0	0	1		5q34	NOT_FOUND
chr9:86203246-86206343	cnv142		0	0	0	0	0		0	0	0	0	1		9q21.32	NOT_FOUND
chr1:35107269-35110443	cnv143		0	0	0	0	0		0	0	0	0	1		1p34.3	NOT_FOUND
chr13:103347428-103354056	cnv320		0	0	0	0	0		0	0	0	0	1		13q33.1	NOT_FOUND
chr3:192305208-192315067	cnv339		0	0	0	0	0		0	0	0	0	1		3q29	FGF12
chr7:88653885-88662774	cnv391		0	0	0	0	0		0	0	0	0	1		7q21.13	ZNF804B
chr4:64125181-64150666	cnv465		0	0	0	0	0		0	0	0	0	2		4q13.1	NOT_FOUND
chr4:16413099-16428830	cnv509		0	0	0	0	0		0	0	0	0	1		4p15.32	NOT_FOUND
chr8:123532207-123556500	cnv587		0	0	0	0	0		0	0	0	0	1		8q24.13	NOT_FOUND
chr8:83271395-83293872	cnv611		0	0	0	0	0		0	0	0	0	1		8q21.13	NOT_FOUND
chr19:53518747-53552296	cnv437		0	0	0	0	0		0	0	0	0	2		19q13.41	ERVV-1,ERVV-2
chr3:45500950-45557707	cnv808		0	0	0	0	0		0	0	0	0	1		3p21.31	LARS2
chr14:43939771-44061198	cnv849		0	0	0	0	0		0	0	0	0	1		14q21.2	NOT_FOUND
chr16:32137965-32648969	cnv667		0	0	0	0	0		0	0	0	0	1		16p11.2	HERC2P4,LOC390705
chr18:65256094-65783646	cnv943		0	0	0	0	0		0	0	0	0	2		18q22.1	LOC643542
chr22:37748394-37749731	cnv22		1	0	0	0	0		0	0	0	0	0		22q13.1	NOT_FOUND
chr5:5694586-5713766	cnv101		1	0	0	0	0		0	0	0	0	0		5p15.32	NOT_FOUND
chr3:57585406-57588117	cnv28		2	0	0	0	0		0	0	0	0	0		3p14.3	NOT_FOUND
chr8:3784833-3791362	cnv108		2	0	0	0	0		1	0	0	0	0		8p23.2	CSMD1
chr1:174209978-174802731	cnv77		1	0	0	0	0		0	0	0	0	0		1q25.1	GPR52,RABGAP1L
chr12:6243616-6247564	cnv106		1	0	0	0	0		1	0	0	0	0		12p13.31	NOT_FOUND
chr4:92280933-92284935	cnv194		1	0	0	0	0		0	0	0	0	0		4q22.1	FAM190A
chr11:7817512-7822222	cnv236		1	0	0	0	0		0	0	0	0	0		11p15.4	OR5P2
chr7:8956393-9229882	cnv238		1	0	0	0	0		0	0	0	0	0		7p21.3	NOT_FOUND
chr5:96657330-96663347	cnv290		1	0	0	0	0		0	0	0	0	0		5q15	NOT_FOUND
chr14:47708397-47715621	cnv343		1	0	0	0	0		0	0	0	0	0		14q21.3	MDGA2
chr18:67209141-67217271	cnv374		1	0	0	0	0		0	0	0	0	0		18q22.2	DOK6
chr11:49704930-49737165	cnv386		1	0	0	0	0		0	0	0	0	0		11p11.12	LOC440040
chr1:15783771-15796808	cnv477		1	0	0	0	0		0	0	0	0	0		1p36.21	CELA2A
chr2:18327703-18340920	cnv482		1	0	0	0	0		0	0	0	0	0		2p24.2	NOT_FOUND
chr10:83944705-83959179	cnv508		1	0	0	0	0		0	0	0	0	0		10q23.1	NRG3
chr12:52845952-52862614	cnv541		1	0	0	0	0		0	0	0	0	0		12q13.13	KRT6C
chr16:75539436-75618058	cnv16		1	0	0	0	0		0	0	0	0	0		16q23.1	CHST5,GABARAPL2,TMEM231
chr12:772673-796131	cnv626		1	0	0	0	0		1	0	0	0	0		12p13.33	NINJ2
chr17:970413-1154536	cnv636		1	0	0	0	0		0	0	0	0	0		17p13.3	ABR
chr4:44976703-45002987	cnv655		2	0	0	0	0		1	0	0	0	0		4p12	NOT_FOUND
chr7:154904584-154941814	cnv716		1	0	0	0	0		0	0	0	0	0		7q36.2	NOT_FOUND
chr19:3804701-3842327	cnv731		1	0	0	0	0		0	0	0	0	0		19p13.3	ZFR2
chr4:66589229-66629765	cnv168		1	0	0	0	0		0	0	0	0	0		4q13.2-q13.1	NOT_FOUND
chr10:81374757-81419822	cnv773		1	0	0	0	0		0	0	0	0	0		10q22.3	SFTPA1
chr4:94699009-94746370	cnv784		1	0	0	0	0		0	0	0	0	0		4q22.2	NOT_FOUND
chr15:43888976-43990211	cnv334		1	0	0	0	0		0	0	0	0	0		15q15.3	CATSPER2,CKMT1A,CKMT1B,STRC
chr10:96499710-96557336	cnv285		1	0	0	0	0		1	0	0	0	0		10q23.33	CYP2C19
chr10:81577614-81984564	cnv568		1	0	0	0	0		0	0	0	0	0		10q22.3	ANXA11,C10orf57,LOC100288974,LOC219347,LOC439990,LOC642361,MBL1P,PLAC9,SFTPD
chr5:104380211-104526114	cnv155		0	0	0	0	0		1	0	0	0	0		5q21.3-q21.2	RAB9BP1
chr11:50345390-50349310	cnv188		0	0	0	0	0		1	0	0	0	0		11p11.12	NOT_FOUND
chr5:128298437-128303353	cnv38		0	0	0	0	0		1	0	0	0	0		5q23.3	SLC27A6
chr19:35856925-35861695	cnv239		0	0	0	0	0		2	0	0	0	0		19q13.12	NOT_FOUND
chr5:97933888-97939616	cnv281		0	0	0	0	0		1	0	0	0	0		5q15	NOT_FOUND
chr2:222065248-222074201	cnv394		0	0	0	0	0		1	0	0	0	0		2q36.1	NOT_FOUND
chr6:77315788-77326802	cnv436		0	0	0	0	0		1	0	0	0	0		6q14.1	NOT_FOUND
chr5:140795128-140807256	cnv457		0	0	0	0	0		1	0	0	0	0		5q31.3	PCDHGA1,PCDHGA10,PCDHGA11,PCDHGA2,PCDHGA3,PCDHGA4,PCDHGA5,PCDHGA6,PCDHGA7,PCDHGA8,PCDHGA9,PCDHGB1,PCDHGB2,PCDHGB3,PCDHGB4,PCDHGB5,PCDHGB6,PCDHGB7,PCDHGB8P
chr9:24502737-24515111	cnv466		0	0	0	0	0		1	0	0	0	0		9p21.3	NOT_FOUND
chr5:7178644-7191074	cnv288		0	0	0	0	0		1	0	0	0	0		5p15.31	NOT_FOUND
chr21:18035045-18050542	cnv430		0	0	0	0	0		1	0	0	0	0		21q21.1	NOT_FOUND
chr8:2132561-2178596	cnv370		0	0	0	0	0		1	0	0	0	0		8p23.3	NOT_FOUND
chr7:111265262-111288373	cnv622		0	0	0	0	0		1	0	0	0	0		7q31.1	NOT_FOUND
chr8:70912296-70962698	cnv796		0	0	0	0	0		2	0	0	0	0		8q13.3	NOT_FOUND
chr10:47049547-47109571	cnv821		0	0	0	0	0		1	0	0	0	0		10q11.22	LOC643650,PPYR1
chr2:60321554-60409379	cnv882		0	0	0	0	0		1	0	0	0	0		2p16.1	NOT_FOUND
chr10:126070-230625	cnv860		0	0	0	0	0		1	0	0	0	0		10p15.3	ZMYND11
chr8:130715510-132011279	cnv984		0	0	0	0	0		1	0	0	0	0		8q24.21-q24.22	ADCY8,ASAP1,ASAP1-IT1,FAM49B,GSDMC
